# Supplementary material for: Ferroptosis Related Immunomodulatory Effect of a Novel Extracellular Polysaccharides from Marine Fungus Aureobasidium melanogenum
Source: Mar Drugs. 2022 May 19;20(5):332. doi: 10.3390/md20050332 (PMC9144548; doi:10.3390/md20050332)
Supplement: Supplementary file 1 [file marinedrugs-20-00332-s001.zip]

Archive with 3 entries (3 files):
- Supplement Table S1.pdf
- Supplement Table S2 .pdf
- Supplement Table S3.pdf
